# Supplementary material for: Dyadic Conversation between Mandarin-Chinese-Speaking Healthy Older Adults: From Analyses of Conversation Turns and Speaking Roles
Source: Behav Sci (Basel). 2023 Feb 5;13(2):134. doi: 10.3390/bs13020134 (PMC9952709; doi:10.3390/bs13020134)
Supplement: Supplementary file 1 [file behavsci-13-00134-s001.zip]

Archive with 1 entries (1 files):
- behavsci-2121611-supplementary.pdf
